# Supplementary material for: A prediction and interpretation machine learning framework of mortality risk among severe infection patients with pseudomonas aeruginosa
Source: Front Med (Lausanne). 2022 Jul 25;9:942356. doi: 10.3389/fmed.2022.942356 (PMC9358029; doi:10.3389/fmed.2022.942356)
Supplement: Supplementary file 1 [file Table_1.xlsx]

## Sheet: Sheet1
Table S1. The full information of 91 clinical variables used in this study. (.xlsx)
Order	Item	Fullname	Derived Variable	Categories	Feature type1	Feature type2
1	Age	Age	No	Basic Information	Numerical	non-Longitudinal
2	Sex	Sex	No	Basic Information	Categorical	non-Longitudinal
3	Hosp (days)	Duration of Hospital Stay	No	Basic Information	Numerical	non-Longitudinal
4	ICU Admission or Not	ICU Admission or Not	No	Basic Information	Categorical	non-Longitudinal
5	Drug Allergy	Drug Allergy	No	Basic Information	Categorical	non-Longitudinal
6	Smoking	Smoking	No	Basic Information	Categorical	non-Longitudinal
7	Alcohol User	Alcohol User	No	Basic Information	Categorical	non-Longitudinal
8	Number of Drug Varieties	Number of Drug Varieties	No	Drug Related	Numerical	non-Longitudinal
9	Number of Intravenous Drugs Varieties	Number of Intravenous Drugs Varieties	No	Drug Related	Numerical	non-Longitudinal
10	Headache	Headache	No	Clinical Signs and Symptoms	Categorical	non-Longitudinal
11	Cough	Cough	No	Clinical Signs and Symptoms	Categorical	non-Longitudinal
12	Expectoration	Expectoration	No	Clinical Signs and Symptoms	Categorical	non-Longitudinal
13	Sore Throat	Sore Throat	No	Clinical Signs and Symptoms	Categorical	non-Longitudinal
14	Hemoptysis	Hemoptysis	No	Clinical Signs and Symptoms	Categorical	non-Longitudinal
15	Dyspnea	Dyspnea	No	Clinical Signs and Symptoms	Categorical	non-Longitudinal
16	Vomiting	Vomiting	No	Clinical Signs and Symptoms	Categorical	non-Longitudinal
17	Diarrhea	Diarrhea	No	Clinical Signs and Symptoms	Categorical	non-Longitudinal
18	Lymphadenopathy	Lymphadenopathy	No	Clinical Signs and Symptoms	Categorical	non-Longitudinal
19	Drainage	Drainage	No	Clinical Signs and Symptoms	Categorical	non-Longitudinal
20	Tracheotomy	Tracheotomy	No	Clinical Signs and Symptoms	Categorical	non-Longitudinal
21	Endotracheal Intubation	Endotracheal Intubation	No	Clinical Signs and Symptoms	Categorical	non-Longitudinal
22	Central Venous Catheter	Central Venous Catheter	No	Clinical Signs and Symptoms	Categorical	non-Longitudinal
23	Indwelling Catheter	Indwelling Catheter	No	Clinical Signs and Symptoms	Categorical	non-Longitudinal
24	PICC Catheter	PICC Catheter	No	Clinical Signs and Symptoms	Categorical	non-Longitudinal
25	Temperature_Max_Down	Temperature_Max_Down	Yes	Clinical Signs and Symptoms	Numerical	Longitudinal
26	Temperature_Max_Up	Temperature_Max_Up	Yes	Clinical Signs and Symptoms	Numerical	Longitudinal
27	Respiratory Rate_Max_Down	Respiratory Rate_Max_Down	Yes	Clinical Signs and Symptoms	Numerical	Longitudinal
28	Respiratory Rate_Max_Up	Respiratory Rate_Max_Up	Yes	Clinical Signs and Symptoms	Numerical	Longitudinal
29	Heart Rate_Max_Down	Heart Rate_Max_Down	Yes	Clinical Signs and Symptoms	Numerical	Longitudinal
30	Heart Rate_Max_Up	Heart Rate_Max_Up	Yes	Clinical Signs and Symptoms	Numerical	Longitudinal
31	DBP_Max_Down	Diastolic Blood Pressure_Max_Down	Yes	Clinical Signs and Symptoms	Numerical	Longitudinal
32	DBP_Max_Up	Diastolic Blood Pressure_Max_Up	Yes	Clinical Signs and Symptoms	Numerical	Longitudinal
33	SBP_Max_Down	Systolic Blood Pressure_Max_Down	Yes	Clinical Signs and Symptoms	Numerical	Longitudinal
34	SBP_Max_Up	Systolic Blood Pressure_Max_Up	Yes	Clinical Signs and Symptoms	Numerical	Longitudinal
35	WBC_ Slope	White Blood Cell Count_ Slope	Yes	Laboratory Indicators	Numerical	Longitudinal
36	WBC_Max_Down	White Blood Cell Count_Max_Down	Yes	Laboratory Indicators	Numerical	Longitudinal
37	WBC_Max_Up	White Blood Cell Count_Max_Up	Yes	Laboratory Indicators	Numerical	Longitudinal
38	NEUT#_ Slope	Neutrophil Absolute Value_ Slope	Yes	Laboratory Indicators	Numerical	Longitudinal
39	NEUT#_Max_Down	Absolute Value of Neutrophils_Max_Down	Yes	Laboratory Indicators	Numerical	Longitudinal
40	NEUT#_Max_Up	Absolute Value of Neutrophils_Max_Up	Yes	Laboratory Indicators	Numerical	Longitudinal
41	NEUT%_ Slope	Percentage of Neutrophils_ Slope	Yes	Laboratory Indicators	Numerical	Longitudinal
42	NEUT%_Max_Down	Percentage of Neutrophils_Max_Down	Yes	Laboratory Indicators	Numerical	Longitudinal
43	NEUT%_Max_Up	Percentage of Neutrophils_Max_Up	Yes	Laboratory Indicators	Numerical	Longitudinal
44	RBC_ Slope	Red Blood Cell Count_ Slope	Yes	Laboratory Indicators	Numerical	Longitudinal
45	RBC_Max_Down	Red Blood Cell Count_Max_Down	Yes	Laboratory Indicators	Numerical	Longitudinal
46	RBC_Max_Up	Red Blood Cell Count_Max_Up	Yes	Laboratory Indicators	Numerical	Longitudinal
47	PLA_ Slope	Platelet Count_ Slope	Yes	Laboratory Indicators	Numerical	Longitudinal
48	PLA_Max_Down	Platelet Count_Max_Down	Yes	Laboratory Indicators	Numerical	Longitudinal
49	PLA_Max_Up	Platelet Count_Max_Up	Yes	Laboratory Indicators	Numerical	Longitudinal
50	HGB_ Slope	Hemoglobin_ Slope	Yes	Laboratory Indicators	Numerical	Longitudinal
51	HGB_Max_Down	Hemoglobin_Max_Down	Yes	Laboratory Indicators	Numerical	Longitudinal
52	HGB_Max_Up	Hemoglobin_Max_Up	Yes	Laboratory Indicators	Numerical	Longitudinal
53	Urinary Leucocyte Quantification_ Slope	Urinary Leucocyte Quantification_ Slope	Yes	Laboratory Indicators	Numerical	Longitudinal
54	Urinary Leucocyte Quantification_Max_Down	Urinary Leucocyte Quantification_Max_Down	Yes	Laboratory Indicators	Numerical	Longitudinal
55	Urinary Leucocyte Quantification_Max_Up	Urinary Leucocyte Quantification_Max_Up	Yes	Laboratory Indicators	Numerical	Longitudinal
56	Urinary Bacteria Quantification_ Slope	Urinary Bacteria Quantification_ Slope	Yes	Laboratory Indicators	Numerical	Longitudinal
57	Urinary Bacteria Quantification_Max_Down	Urinary Bacteria Quantification_Max_Down	Yes	Laboratory Indicators	Numerical	Longitudinal
58	Urinary Bacteria Quantification_Max_Up	Urinary Bacteria Quantification_Max_Up	Yes	Laboratory Indicators	Numerical	Longitudinal
59	ALT_ Slope	Alanine Aminotransferase_ Slope	Yes	Laboratory Indicators	Numerical	Longitudinal
60	ALT_Max_Down	Alanine Aminotransferase_Max_Down	Yes	Laboratory Indicators	Numerical	Longitudinal
61	ALT_Max_Up	Alanine Aminotransferase_Max_Up	Yes	Laboratory Indicators	Numerical	Longitudinal
62	AST_ Slope	Aspartate Aminotransferase_ Slope	Yes	Laboratory Indicators	Numerical	Longitudinal
63	AST_Max_Down	Aspartate Aminotransferase_Max_Down	Yes	Laboratory Indicators	Numerical	Longitudinal
64	AST_Max_Up	Aspartate Aminotransferase_Max_Up	Yes	Laboratory Indicators	Numerical	Longitudinal
65	DBIL_ Slope	Direct Bilirubin_ Slope	Yes	Laboratory Indicators	Numerical	Longitudinal
66	DBIL_Max_Down	Direct Bilirubin_Max_Down	Yes	Laboratory Indicators	Numerical	Longitudinal
67	DBIL_Max_Up	Direct Bilirubin_Max_Up	Yes	Laboratory Indicators	Numerical	Longitudinal
68	CREA_ Slope	Creatinine_ Slope	Yes	Laboratory Indicators	Numerical	Longitudinal
69	CREA_Max_Down	Creatinine_Max_Down	Yes	Laboratory Indicators	Numerical	Longitudinal
70	CREA_Max_Up	Creatinine_Max_Up	Yes	Laboratory Indicators	Numerical	Longitudinal
71	Urea_ Slope	Urea_ Slope	Yes	Laboratory Indicators	Numerical	Longitudinal
72	Urea_Max_Down	Urea_Max_Down	Yes	Laboratory Indicators	Numerical	Longitudinal
73	Urea_Max_Up	Urea_Max_Up	Yes	Laboratory Indicators	Numerical	Longitudinal
74	ALB Slope	Albumin_ Slope	Yes	Laboratory Indicators	Numerical	Longitudinal
75	ALB_Max_Down	Albumin_Max_Down	Yes	Laboratory Indicators	Numerical	Longitudinal
76	ALB_Max_Up	Albumin_Max_Up	Yes	Laboratory Indicators	Numerical	Longitudinal
77	Others (Except Key Site)	Others (Except Key Site)	No	Bacterial Culture	Numerical	non-Longitudinal
78	Blood	Blood	No	Bacterial Culture	Numerical	non-Longitudinal
79	Urine	Urine	No	Bacterial Culture	Numerical	non-Longitudinal
80	Phlegm	Phlegm	No	Bacterial Culture	Numerical	non-Longitudinal
81	Secretions	Secretions	No	Bacterial Culture	Numerical	non-Longitudinal
82	Cerebrospinal Fluid	Cerebrospinal Fluid	No	Bacterial Culture	Numerical	non-Longitudinal
83	Faeces	Faeces	No	Bacterial Culture	Numerical	non-Longitudinal
84	Concurrent Infection	Concurrent Infection	No	Bacterial Culture	Numerical	non-Longitudinal
85	Ora_Antib	Ora_Antib	No	Drug Related	Numerical	non-Longitudinal
86	Inj_Antib	Inj_Antib	No	Drug Related	Numerical	non-Longitudinal
87	Ora_Hormo	Ora_Hormo	No	Drug Related	Numerical	non-Longitudinal
88	Inj_Hormo	Inj_Hormo	No	Drug Related	Numerical	non-Longitudinal
89	A-Alert	A-Alert	No	Drug Related	Numerical	non-Longitudinal
90	B-Alert	B-Alert	No	Drug Related	Numerical	non-Longitudinal
91	C-Alert	C-Alert	No	Drug Related	Numerical	non-Longitudinal
