# Supplementary material for: A prediction and interpretation machine learning framework of mortality risk among severe infection patients with pseudomonas aeruginosa
Source: Front Med (Lausanne). 2022 Jul 25;9:942356. doi: 10.3389/fmed.2022.942356 (PMC9358029; doi:10.3389/fmed.2022.942356)
Supplement: Supplementary file 2 [file Table_2.XLSX]

## Sheet: Sheet1
Table S2. The definitions of high-alert medication(.xlsx)
Class A high-alert medication	Sterilized water for injection (for injection, inhalation or flushing) of 100ml or more
	Theophylline drugs, intravenous route
	Hypertonic glucose injection (20% or above)
	Antiarrhythmic drugs, intravenous injection (e.g., amiodarone, lidocaine)
	Sodium chloride injection (hypertonic, concentration > 0.9%)
	Anesthetics, general, inhaled or intravenous injection (e.g., propofol)
	Cardiac drugs, intravenous injection(e.g. Milrinone)
	Adrenergic receptor agonists, intravenous injection(e.g. epinephrine)
	Adrenoceptor antagonist, intravenous injection (e.g. propranolol)
	Insulin,subcutaneous or intravenous injection
	Opioid tincture
	Atropine injection (specification≥5mg/piece)
	Arsenic trioxide for injection
	Vasopressin, Intravenous or intraluminal bone marrow injection
	Epinephrine, subcutaneous injection
	Magnesium Sulfate Injection
	Concentrated potassium chloride injection
	Sodium Nitroprusside Injection
Class B high-alert medication	Drugs with reproductive toxicity to people of childbearing age (e.g. Acitretin Capsules, Isotretinoin Tablets, etc）.
	Parenteral nutrition preparation
	Antithrombotic drugs (e.g. anticoagulants, factor Xa antagonists, direct thrombin inhibitors and glycoprotein IIb/IIIa inhibitors)
	Oral moderate sedatives for children (e.g. chloral hydrate)
	Epidural or intrathecal injections
	Contrast Media, Intravenous injection
	Analgesics/opioids, intravenous injection, transdermal, and oral (e.g. liquid concentrates, immediate-release and extended-release formulations)
	Moderate sedatives, intravenous route (eg, midazolam)
	Thrombin lyophilized powder
	Oxytocin，intravenous injection
	Promethazine, intravenous injection
Class C high-alert medication	Oral Antidiabetic drugs
	Neuromuscular blockade agents (eg, succinylcholine, rocuronium, vecuronium)
	Liposome drugs (e.g. Amphotericin B liposome) and traditional equivalents (e.g. Amphotericin B deoxycholate)
	Parenteral and oral chemotherapy drugs
	Potassium permanganate external preparation
	Methotrexate (oral, non-oncological use)
