# Supplementary material for: A prediction and interpretation machine learning framework of mortality risk among severe infection patients with pseudomonas aeruginosa
Source: Front Med (Lausanne). 2022 Jul 25;9:942356. doi: 10.3389/fmed.2022.942356 (PMC9358029; doi:10.3389/fmed.2022.942356)
Supplement: Supplementary file 3 [file Table_3.XLSX]

## Sheet: ICD code
ICD code
K65.004
K65.013
T80.201
K65.902
I33.006
I33.016
G00.902
K65.904
A17.001+G01*
B90.001
K65.009
K65.003
K65.001
G03.901
A41.904
A41.901
R57.201
K65.008
G00.901
I33.025
I33.001
K65.007
I33.004
J18.906
J96.901
R65.101
D59.401
D69.009
B99 02
G04.902
A09.001
A41.902
D64.803
G06.001
B96.101
K65.901
A49.903
B96.501
A49.801
A49.003
K65.002
L08.804
A49.808
A49.104
